# Supplementary material for: Endocarditis and other indications for open-heart surgery after a transcatheter aortic valve implant
Source: Interdiscip Cardiovasc Thorac Surg. 2025 Jul 26;40(8):ivaf173. doi: 10.1093/icvts/ivaf173 (PMC12349380; doi:10.1093/icvts/ivaf173)
Supplement: ivaf173_Supplementary_Data [file ivaf173_supplementary_data.zip]

Archive with 2 entries (2 files):
- Supplementary Figure S1.pdf
- Supplementary Tables S1,S2.docx
